# Supplementary material for: Prognostic Value of Holter Monitoring in Light Chain Amyloidosis
Source: J Clin Med. 2023 Dec 1;12(23):7457. doi: 10.3390/jcm12237457 (PMC10707322; doi:10.3390/jcm12237457)
Supplement: Supplementary file 1 [file jcm-12-07457-s001.zip]

Archive with 1 entries (1 files):
- jcm-2652144-supplementary.pdf
